# Supplementary material for: Identification, molecular evolution, codon bias, and expansion analysis of NLP transcription factor family in foxtail millet (Setaria italica L.) and closely related crops
Source: Front Genet. 2024 May 21;15:1395224. doi: 10.3389/fgene.2024.1395224 (PMC11148446; doi:10.3389/fgene.2024.1395224)
Supplement: Supplementary file 1 [file Table2.XLSX]

## Sheet: foxtail millet
Table S2. Analysis of codon bias of NLP family in foxtail millet
Title	T3s	C3s	A3s	G3s	CAI	CBI	Fop	Nc	GC3s	GC	L_sym	L_aa	Gravy	Aromo
Si5G004100.1	0.3801	0.3001	0.3142	0.2564	0.205	-0.042	0.397	58.04	0.439	0.473	907	935	-0.359679	0.069519
Si3G084600.1	0.4161	0.258	0.3244	0.2604	0.229	0.01	0.424	56.62	0.403	0.451	866	894	-0.263758	0.071588
Si9G553000.1	0.2885	0.3754	0.2571	0.3407	0.226	0.044	0.447	58.74	0.562	0.523	886	916	-0.432642	0.076419
Si8G074000.1	0.4089	0.2323	0.3268	0.279	0.206	-0.044	0.4	55.22	0.4	0.453	850	881	-0.328831	0.061294
Si2G298700.1	0.2462	0.3555	0.2965	0.3394	0.222	0.052	0.455	56.36	0.557	0.524	862	886	-0.413206	0.066591
Si1G094300.1	0.1695	0.4757	0.131	0.4344	0.258	0.157	0.512	45.55	0.748	0.64	733	749	-0.262083	0.053405
Si6G248300.1	0.3879	0.2636	0.2905	0.3039	0.229	0.011	0.429	56.62	0.447	0.476	1025	1069	-0.424228	0.068288
Average	0.328171	0.322943	0.277214	0.316314	0.225	0.0268571	0.437714	55.3071	0.508	0.505714	875.571	904.286	-0.354918	0.0667291

## Sheet: rice
Table S2. Analysis of codon bias of NLP family in rice
Title	T3s	C3s	A3s	G3s	CAI	CBI	Fop	Nc	GC3s	GC	L_sym	L_aa	Gravy	Aromo
Os09G37710.1	0.2941	0.3132	0.339	0.3024	0.217	-0.005	0.422	55.25	0.487	0.489	819	842	-0.411995	0.062945
Os03G03900.1	0.3119	0.3347	0.2452	0.3652	0.233	0.051	0.451	57.83	0.55	0.523	913	942	-0.476115	0.072187
Os01G13540.1	0.3916	0.247	0.3112	0.3033	0.2	-0.048	0.393	58.58	0.43	0.469	908	938	-0.29968	0.066098
Os04G41850.1	0.4155	0.2477	0.3272	0.2485	0.206	-0.079	0.382	54.32	0.394	0.467	904	936	-0.402671	0.065171
Os11G16290.1	0.3563	0.2662	0.3383	0.2893	0.199	-0.01	0.414	56.58	0.438	0.462	856	886	-0.386569	0.064334
Average	0.35388	0.28176	0.31218	0.30174	0.211	-0.0182	0.4124	56.512	0.4598	0.482	880	908.8	-0.395406	0.066147

## Sheet: maize
Table S2. Analysis of codon bias of NLP family in maize
Title	T3s	C3s	A3s	G3s	CAI	CBI	Fop	Nc	GC3s	GC	L_sym	L_aa	Gravy	Aromo
Zm2G042278_P01	0.1297	0.4933	0.0978	0.4711	0.25	0.193	0.53	41.64	0.806	0.676	764	786	-0.172265	0.053435
Zm2G105004_P01	0.3744	0.2859	0.2997	0.2699	0.215	-0.003	0.422	54.99	0.445	0.485	912	945	-0.406455	0.06455
Zm2G053298_P01	0.25	0.3549	0.2885	0.3471	0.228	0.047	0.452	55.72	0.56	0.52	830	851	-0.419389	0.063455
Zm2G176655_P01	0.4194	0.2411	0.3599	0.2437	0.2	-0.035	0.4	55.94	0.373	0.433	844	873	-0.313173	0.071019
Zm2G048582_P01	0.2517	0.3594	0.2809	0.3426	0.233	0.068	0.462	56.14	0.564	0.526	850	872	-0.386468	0.059633
Zm2G031398_P02	0.3432	0.2952	0.2888	0.2946	0.201	-0.004	0.42	57.16	0.476	0.503	1145	1194	-0.461474	0.065327
Zm2G109509_P01	0.2789	0.3918	0.2561	0.3248	0.234	0.091	0.469	57.76	0.567	0.523	923	953	-0.318153	0.071354
Zm2G375675_P01	0.3877	0.2995	0.298	0.2765	0.21	-0.042	0.397	58.74	0.449	0.471	899	927	-0.342503	0.071197
Zm2G475305_P01	0.3815	0.3012	0.2939	0.2835	0.213	-0.018	0.411	59.39	0.457	0.473	891	916	-0.372817	0.073144
Average	0.312944	0.335811	0.273733	0.317089	0.220444	0.033	0.440333	55.2756	0.521889	0.512222	895.333	924.111	-0.354744	0.0659016

## Sheet: sorghum
Table S2. Analysis of codon bias of NLP family in sorghum
Title	T3s	C3s	A3s	G3s	CAI	CBI	Fop	Nc	GC3s	GC	L_sym	L_aa	Gravy	Aromo
Sb06G148100.1	0.386	0.2837	0.3087	0.2609	0.223	0.014	0.432	55.76	0.432	0.473	907	945	-0.397249	0.065608
Sb04G038000.1	0.1278	0.5192	0.1045	0.4566	0.268	0.197	0.535	40.74	0.805	0.662	724	747	-0.209639	0.054886
Sb03G003700.1	0.3947	0.2901	0.3098	0.264	0.211	-0.043	0.397	58.6	0.434	0.469	906	933	-0.348446	0.07074
Sb01G552900.1	0.279	0.3909	0.2511	0.3323	0.249	0.109	0.485	56.86	0.572	0.531	873	905	-0.433039	0.067403
Sb02G302500.1	0.2998	0.2979	0.348	0.3114	0.235	0.029	0.443	52.06	0.478	0.479	630	645	-0.436899	0.054264
Average	0.29746	0.35636	0.26442	0.32504	0.2372	0.0612	0.4584	52.804	0.5442	0.5228	808	835	-0.365054	0.0625802
