# Supplementary material for: Identification, molecular evolution, codon bias, and expansion analysis of NLP transcription factor family in foxtail millet (Setaria italica L.) and closely related crops
Source: Front Genet. 2024 May 21;15:1395224. doi: 10.3389/fgene.2024.1395224 (PMC11148446; doi:10.3389/fgene.2024.1395224)
Supplement: Supplementary file 2 [file Table3.xlsx]

## Sheet: foxtail millet
Table S3. Determination of the optimal codon of NLP family in foxtail millet
Acid	Codon	RSCU			Acid	Codon	RSCU
		Gene family	High expression	Low expression			Gene family	High expression	Low expression
Leu	UUA	0.57	0.56	0.56	Tyr	UAU	0.823	0.97	1.11
	UUG*	1.129	1.38	1.26		UAC*	1.177	1.03	0.89
	CUU	1.086	1.31	1.47	TER	UAA	0	0	0
	CUC	1.057	1.13	1.19		UAG*	1.286	3	0
	CUA	0.58	0.5	0.63		UGA	1.714	0	3
	CUG*	1.583	1.13	0.91	His	CAU*	1.189	1.2	1.1
Ile	AUU*	0.916	1.21	0.71		CAC	0.811	0.8	0.9
	AUC	1.351	1.21	1.26	Gln	CAA	0.823	0.68	1.11
	AUA	0.734	0.57	1.03		CAG*	1.177	1.32	0.89
Met	AUG	1	1	1	Asn	AAU	1.08	0.96	1.32
Val	GUU*	1.289	1.78	1.42		AAC*	0.92	1.04	0.68
	GUC	0.861	0.68	0.98	Lys	AAA	0.763	0.63	0.87
	GUA	0.627	0.37	1.05		AAG*	1.237	1.37	1.13
	GUG*	1.224	1.17	0.55	Asp	GAU*	1.07	1.19	1.08
Ser	UCU	1.131	1.48	1.43		GAC	0.93	0.81	0.92
	UCC	1.013	0.83	1.14	Glu	GAA	0.893	0.92	0.91
	UCA*	1.231	1.25	1.14		GAG	1.107	1.08	1.09
	UCG*	0.567	0.6	0.4	Cys	UGU*	0.731	1.16	0.72
	AGU	0.847	0.83	1.09		UGC	1.269	0.84	1.28
	AGC*	1.217	1.02	0.8	Trp	UGG	1	1	1
Pro	CCU	1.173	1.13	1.31	Arg	CGU*	0.603	1.02	0.92
	CCC	0.894	0.4	1.02		CGC*	1.057	0.68	0.46
	CCA*	1.176	1.4	1.16		CGA*	0.44	0.79	0.46
	CCG*	0.756	1.07	0.51		CGG	1.053	0.57	1.08
Thr	ACU	1.189	1.31	1.49		AGA*	1.256	1.7	1.23
	ACC*	0.857	0.65	0.56		AGG	1.591	1.25	1.85
	ACA	1.281	1.71	1.67	Phe	UUU	0.82	1.03	1.22
	ACG	0.671	0.33	0.28		UUC*	1.181	0.97	0.78
Ala	GCU*	1.237	1.62	1.2	Gly	GGU*	1.073	1.39	1.16
	GCC	0.951	0.49	1.13		GGC	1.117	0.58	0.84
	GCA*	1.199	1.51	1.33		GGA	1.053	1.22	1.23
	GCG	0.609	0.38	0.33		GGG	0.756	0.81	0.77
Note: RSCU, the relative synonymous codon usage; underline indicates high frequency superior codon, * indicates high expression superior codon, both of which are optimal codons.

## Sheet: rice
Table S3. Determination of the optimal codon of NLP family in rice
Acid	Codon	RSCU			Acid	Codon	RSCU
		Gene family	High expression	Low expression			Gene family	High expression	Low expression
Leu	UUA	0.666	0.3	0.48	Tyr	UAU	1.014	1.08	1.33
	UUG*	1.332	1.7	1.57		UAC*	0.988	0.92	0.67
	CUU*	1.09	1.41	1.3	TER	UAA*	0.6	3	0
	CUC*	1.056	1.19	0.75		UAG	0.6	0	0
	CUA	0.628	0.74	0.82		UGA	1.8	0	3
	CUG	1.236	0.67	1.09	His	CAU	1.204	1.29	1.22
Ile	AUU*	0.994	1.06	0.95		CAC	0.796	0.71	0.78
	AUC	0.926	0.62	1.02	Gln	CAA	0.876	1.11	1.1
	AUA*	1.078	1.32	1.02		CAG	1.124	0.89	0.9
Met	AUG	1	1	1	Asn	AAU	1.196	1.08	1.3
Val	GUU	1.544	1.82	2		AAC*	0.804	0.92	0.7
	GUC*	0.948	0.8	0.55	Lys	AAA	0.838	0.75	0.92
	GUA	0.548	0.29	0.73		AAG*	1.162	1.25	1.08
	GUG*	0.962	1.09	0.73	Asp	GAU	1.268	1.37	1.37
Ser	UCU*	1.142	1.57	1.19		GAC	0.732	0.63	0.63
	UCC	0.766	0.47	0.51	Glu	GAA	0.876	0.88	0.88
	UCA	1.464	1.15	1.3		GAG	1.124	1.12	1.12
	UCG	0.536	0.47	0.96	Cys	UGU*	0.79	0.78	0.69
	AGU*	0.936	1.3	1.13		UGC	1.21	1.22	1.31
	AGC*	1.156	1.04	0.91	Trp	UGG	1	1	1
Pro	CCU*	1.194	1.69	1.12	Arg	CGU	0.79	1.02	1.02
	CCC	0.536	0.15	0.72		CGC	0.788	0.59	0.88
	CCA*	1.492	1.92	1.12		CGA	0.658	0.88	0.88
	CCG	0.778	0.23	1.04		CGG*	0.734	0.59	0.44
Thr	ACU	1.096	1.19	1.16		AGA*	1.296	1.61	1.02
	ACC	0.998	0.77	1.05		AGG	1.738	1.32	1.76
	ACA*	1.298	1.79	0.95	Phe	UUU	0.96	1.07	1.24
	ACG	0.61	0.26	0.84		UUC*	1.04	0.93	0.76
Ala	GCU	1.22	1.35	1.35	Gly	GGU*	1.142	1.45	0.92
	GCC	0.702	0.73	0.8		GGC	0.958	0.81	0.8
	GCA*	1.462	1.8	1.42		GGA	1.168	1.04	1.42
	GCG	0.614	0.11	0.43		GGG	0.728	0.7	0.86
Note: RSCU, the relative synonymous codon usage; underline indicates high frequency superior codon, * indicates high expression superior codon, both of which are optimal codons.

## Sheet: sorghum
Table S3. Determination of the optimal codon of NLP family in sorghum
Acid	Codon	RSCU			Acid	Codon	RSCU
		Gene family	High expression	Low expression			Gene family	High expression	Low expression
Leu	UUA	0.402	0.18	0.52	Tyr	UAU	0.56	0.14	1.05
	UUG	1.124	0.55	1.5		UAC*	1.44	1.86	0.95
	CUU	1.11	0.46	1.89	TER	UAA	0.6	0	0
	CUC*	1.272	2.58	0.78		UAG*	0.6	3	0
	CUA	0.522	0.18	0.59		UGA	1.8	0	3
	CUG*	1.562	2.03	0.72	His	CAU	1.068	0.38	1.1
Ile	AUU	0.89	0.16	1.03		CAC*	0.932	1.62	0.9
	AUC*	1.376	2.68	0.94	Gln	CAA	0.716	0.25	1.16
	AUA	0.732	0.16	1.03		CAG*	1.284	1.75	0.84
Met	AUG	1	1	1	Asn	AAU	0.87	0.2	1.22
Val	GUU	1.204	0.43	1.19		AAC*	1.13	1.8	0.78
	GUC*	1.092	1.36	1.19	Lys	AAA	0.76	0.41	0.85
	GUA	0.444	0.07	0.94		AAG*	1.24	1.59	1.15
	GUG*	1.258	2.14	0.69	Asp	GAU	0.966	0.63	1.08
Ser	UCU	1.168	0.49	1.51		GAC*	1.034	1.37	0.92
	UCC*	1.034	1.96	0.93	Glu	GAA	0.772	0.22	0.96
	UCA	1.298	1.22	1.34		GAG*	1.228	1.78	1.04
	UCG	0.444	0.37	0.47	Cys	UGU	0.684	0.33	0.88
	AGU	0.72	0.37	0.93		UGC*	1.316	1.67	1.12
	AGC*	1.338	1.59	0.82	Trp	UGG	1	1	1
Pro	CCU	1.026	0.88	1.39	Arg	CGU	0.76	0.12	1.11
	CCC	0.842	0.78	0.87		CGC*	1.128	1.92	0.79
	CCA	1.362	0.88	1.04		CGA	0.47	0	0.32
	CCG*	0.768	1.46	0.7		CGG*	0.998	1.8	0.95
Thr	ACU	0.996	0.36	1.47		AGA	1.476	0.6	1.58
	ACC*	1.15	1.7	0.63		AGG*	1.174	1.56	1.26
	ACA	1.262	0.36	1.58	Phe	UUU	0.784	0.3	1.24
	ACG*	0.59	1.58	0.32		UUC*	1.216	1.7	0.76
Ala	GCU	1.108	0.63	1.21	Gly	GGU	0.984	0.21	1.38
	GCC	0.864	1.17	1.14		GGC*	1.38	2.86	0.88
	GCA	1.206	0.42	1.21		GGA	0.81	0.21	1
	GCG*	0.824	1.79	0.44		GGG	0.828	0.73	0.75
Note: RSCU, the relative synonymous codon usage; underline indicates high frequency superior codon, * indicates high expression superior codon, both of which are optimal codons.

## Sheet: maize
Table S3. Determination of the optimal codon of NLP family in maize
Acid	Codon	RSCU			Acid	Codon	RSCU
		Gene family	High expression	Low expression			Gene family	High expression	Low expression
Leu	UUA	0.467	0.17	0.53	Tyr	UAU	0.662	0.14	1.22
	UUG	1.198	0.77	1.4		UAC*	1.338	1.86	0.78
	CUU	1.26	0.43	1.53	TER	UAA	0.333	0	0
	CUC*	1.102	2.06	1.07		UAG*	0.667	3	0
	CUA	0.583	0.34	0.6		UGA	2	0	3
	CUG*	1.444	2.23	0.87	His	CAU	1.121	0.45	1.09
Ile	AUU	0.811	0.16	0.86		CAC*	0.879	1.55	0.91
	AUC*	1.381	2.68	1.2	Gln	CAA	0.829	0.48	1.03
	AUA	0.807	0.16	0.94		CAG*	1.176	1.52	0.97
Met	AUG	1	1	1	Asn	AAU	0.889	0	1.33
Val	GUU	1.249	0.33	1.16		AAC*	1.111	2	0.67
	GUC	1.009	1.13	1.23	Lys	AAA	0.733	0.32	0.78
	GUA	0.516	0.2	0.84		AAG*	1.267	1.68	1.22
	GUG*	1.226	2.33	0.77	Asp	GAU	1.05	0.44	1.19
Ser	UCU	1.188	0.61	1.49		GAC*	0.95	1.56	0.81
	UCC*	1.007	1.83	0.91	Glu	GAA	0.866	0.23	0.98
	UCA	1.214	0.81	1.26		GAG*	1.134	1.77	1.02
	UCG*	0.582	1.02	0.46	Cys	UGU	0.748	0.35	0.69
	AGU	0.799	0.41	0.91		UGC*	1.252	1.65	1.31
	AGC*	1.209	1.32	0.97	Trp	UGG	1	1	1
Pro	CCU	1.129	0.77	1.41	Arg	CGU	0.648	0.1	0.79
	CCC*	0.864	1.02	0.71		CGC*	1.154	1.76	1.26
	CCA	1.287	0.6	1.25		CGA	0.534	0.1	0.47
	CCG*	0.734	1.62	0.63		CGG*	1.065	2.17	0.63
Thr	ACU	1.003	0.48	1.37		AGA	1.267	0.31	1.42
	ACC*	1.003	1.76	0.59		AGG*	1.381	1.55	1.42
	ACA	1.321	0.32	1.56	Phe	UUU	0.861	0.11	1.13
	ACG*	0.674	1.44	0.49		UUC*	1.14	1.89	0.87
Ala	GCU	1.127	0.73	1.18	Gly	GGU	1.008	0.46	1.27
	GCC*	0.908	1.29	0.94		GGC*	1.282	2.46	1
	GCA	1.198	0.38	0.78		GGA	0.919	0.21	1.07
	GCG*	0.769	1.6	1.1		GGG*	0.788	0.87	0.67
Note: RSCU, the relative synonymous codon usage; underline indicates high frequency superior codon, * indicates high expression superior codon, both of which are optimal codons.
