# Supplementary material for: Identification, molecular evolution, codon bias, and expansion analysis of NLP transcription factor family in foxtail millet (Setaria italica L.) and closely related crops
Source: Front Genet. 2024 May 21;15:1395224. doi: 10.3389/fgene.2024.1395224 (PMC11148446; doi:10.3389/fgene.2024.1395224)
Supplement: Supplementary file 7 [file Table4.XLSX]

## Sheet: Sheet1
Table S4. Selection pressure analysis of NLP family in representative plant species
Site model (SM)
Model	np	Ln L	Estimates of parameters				Model compared	LRT P-value	Positive sites
M3	104	-26095.562691	p:	0.36631	0.43319	0.20049	M0 vs. M3	0.000000000	[]
			ω:	0.01825	0.12007	0.36309
M0	100	-26959.852311	ω0:	0.11893					Not Allowed
M2a	103	-26643.616549	p:	0.83802	0.09441	0.06757	M1a vs. M2a	1.000000000	[]
			ω:	0.11161	1.00000	1.00000
M1a	101	-26643.616549	p:	0.83802	0.16198				Not Allowed
			ω:	0.11161	1.00000
M8	103	-26101.239127	p0=0.99336	p=0.64909	q=3.40434		M7 vs.M8	0.014279548
			(p1= 0.00664)	ω= 1.00000
M7	101	-26105.488054	p=	0.63735	q=	3.17013			Not Allowed
M8a	102	-26101.239123	p0=0.99336	p=0.64909	q=3.40434		M8a vs.M8	0.997743244	Not Allowed
			(p1= 0.00664)	ω= 1.00000
