# Supplementary material for: Identification, molecular evolution, codon bias, and expansion analysis of NLP transcription factor family in foxtail millet (Setaria italica L.) and closely related crops
Source: Front Genet. 2024 May 21;15:1395224. doi: 10.3389/fgene.2024.1395224 (PMC11148446; doi:10.3389/fgene.2024.1395224)
Supplement: Supplementary file 8 [file Table1.XLSX]

## Sheet: Sheet1
Table S1. Classification of seven foxtail millet promoter cis-acting elements
Light-responsive	ACE	cis-acting element involved in light responsiveness
	AE-box	part of a module for light response
	ATC-motif	part of a conserved DNA module involved in light responsiveness
	ATCT-motif	part of a conserved DNA module involved in light responsiveness
	Box 4	part of a conserved DNA module involved in light responsiveness
	chs-CMA1a	part of a light responsive element
	chs-CMA2a	part of a light responsive element
	chs-CMA2b	part of a light responsive element
	GA-motif	part of a light responsive element
	Gap-box	part of a light responsive element
	GATA-motif	part of a light responsive element
	G-box	cis-acting regulatory element involved in light responsiveness
	GT1-motif	light responsive element
	GTGGC-motif	part of a light responsive element
	I-box	part of a light responsive element
	L-box	part of a light responsive element
	MRE	MYB binding site involved in light responsiveness
	Sp1	light responsive element
	TCCC-motif	part of a light responsive element
	TCT-motif	part of a light responsive element
	LAMP-element	part of a light responsive element
	Pc-CMA2a	part of a light responsive element
	Box II	part of a light responsive element
Stress-responsive	ARE	cis-acting regulatory element essential for the anaerobic induction
	AT-rich element	binding site of AT-rich DNA binding protein (ATBP-1)
	CCAAT-box	MYBHv1 binding site
	GC-motif	enhancer-like element involved in anoxic specific inducibility
	LTR	cis-acting element involved in low-temperature responsiveness
	MBS	MYB binding site involved in drought-inducibility
	TC-rich repeats	cis-acting element involved in defense and stress responsiveness
Hormone-responsive	ABRE	cis-acting element involved in the abscisic acid responsiveness
	AuxRR-core	cis-acting regulatory element involved in auxin responsiveness
	CGTCA-motif	cis-acting regulatory element involved in the MeJA-responsiveness
	GARE-motif	gibberellin-responsive element
	P-box	gibberellin-responsive element
	TATC-box	cis-acting element involved in gibberellin-responsiveness
	TCA-element	cis-acting element involved in salicylic acid responsiveness
	TGACG-motif	cis-acting regulatory element involved in the MeJA-responsiveness
	TGA-element	auxin-responsive element
Others	CAT-box	cis-acting regulatory element related to meristem expression
	circadian	cis-acting regulatory element involved in circadian control
	GCN4_motif	cis-regulatory element involved in endosperm expression
	MSA-like	cis-acting element involved in cell cycle regulation
	O2-site	cis-acting regulatory element involved in zein metabolism regulation
	RY-element	cis-acting regulatory element involved in seed-specific regulation
